# Supplementary material for: Transthyretin Is Commonly Upregulated in the Hippocampus of Two Stress-Induced Depression Mouse Models
Source: Int J Mol Sci. 2023 Feb 13;24(4):3736. doi: 10.3390/ijms24043736 (PMC9964880; doi:10.3390/ijms24043736)
Supplement: Supplementary file 1 [file ijms-24-03736-s001.zip]

Archive with 1 entries (1 files):
- ijms-2154513-supplementary.pdf
